# Supplementary material for: Bioinformatics and expression analysis of histone modification genes in grapevine predict their involvement in seed development, powdery mildew resistance, and hormonal signaling
Source: BMC Plant Biol. 2020 Sep 4;20:412. doi: 10.1186/s12870-020-02618-7 (PMC7473812; doi:10.1186/s12870-020-02618-7)
Supplement: Supplementary file 1 — Additional file 1: Table S1. The primer sequences used for qRT-PCR amplification. [file 12870_2020_2618_MOESM1_ESM.xls]

## Sheet: Sheet1
Table S1. The primer sequences used for qRT-PCR amplification
Gene name	Forward primer (5'->3')	Reverse primer (5'->3')
VvHAC1	TGGTCCTCAGTTGGCATACAC	GAGTAGGAATCATTTGGCTTGTG
VvHAG4	TCTCTGCACTTGGGACACTTAC	TGCTTGCGGACACTGAAATAG
VvHAG23	GCTACATCACCTCCCTTGCC	AACGCTGCCCTATTACTCTTCC
VvHAM2	ACCCTCTATTATGACGTTGACCTG	CGACTTTGCCTTCTTTCTTGG
VvHDA1	AACCTGAGGCTAAAGATTCGG	GGACAGGCTGATCAAATGGC
VvHDA8	GTAGAAAGATGCCAAGACTCACG	CCGCAGCAATAGCTCGAAG
VvHDMA4	GCAAACAGAGGCAATCGAG	AGGGAAGAACCCAACATAAGC
VvHDT1	TGTGAGGTTGGGTTGTAGAGG	AAGACTTCCTAAGACGCCAGAG
VvJMJ14	GGTGAAGTTATTGGTCGTG	CGCTTTGTTCTTCTTTAGGGAT
VvJMJ15	ACAGCGGCGAATACTACAC	ACTCCACGCAGTCTCACCTAC
VvPRMT4	ACAGGCTTCTCCACAGGGC	GCAATCTCCAACAAACTAACGC
VvSDG20	AGTCGTCGGCGGAGTACATAAT	CCATCTGCCACATCACAAAGC
VvSDG32	TCCTACATACAAGGGAAACAAGTC	ATAACAGCCTACAGCACCACAG
VvSDG38	CGCTCACTAAGGCAGCAGAT	GCTATGATTGGGAGGTGGATT
VvSRT2	ACTGATGGTTGTGGGTGTCTG	GCTTCACTTCTAGGATCTGGGAT
Actin	GATTCTGGTGATGGTGTGAGT	GACAATTTCCCGTTCAGCAGT
EF1-α	AGGAGGCAGCCAACTTCACC	CAAACCCTGCATCACCATTC
