# Supplementary material for: Bioinformatics and expression analysis of histone modification genes in grapevine predict their involvement in seed development, powdery mildew resistance, and hormonal signaling
Source: BMC Plant Biol. 2020 Sep 4;20:412. doi: 10.1186/s12870-020-02618-7 (PMC7473812; doi:10.1186/s12870-020-02618-7)
Supplement: Supplementary file 3 — Additional file 3: Table S2. Synteny blocks of HM genes within grape genome. [file 12870_2020_2618_MOESM3_ESM.xlsx]

## Sheet: sheet 1
Table S2. Synteny blocks of HM genes within grape genome.
ID	region 1 (Grape)			region 2 (Grape)			genes in the synteny region		Ka	Ks	Ka/Ks	Selection Pressure
	Chr	Start	Stop	Chr	Start	Stop	gene 1	gene 2				Selection Pressure
3	1	21240516	22853689	14	24482249	25536232	VvSDG4	VvSDG30	0.2737	1.1273	0.242	Purifying selection
37	14	10167815	12700387	7	6210900	7454376	VvJMJ11	VvJMJ4	0.3704	1.3039	0.284	Purifying selection
37	14	10167815	12700387	7	6210900	7454376	VvSDG29	VvSDG15	0.178	1.3712	0.129	Purifying selection
38	15	16447701	17409766	16	21102338	21974662	VvJMJ12	VvJMJ14	0.2551	1.117	0.228	Purifying selection
39	15	17436787	19057628	16	18064705	20816151	VvSDG11	VvSDG35	0.2618	1.3062	0.201	Purifying selection
85	2	7322917	9017414	16	1063880	2099985	VvJMJ2	VvJMJ13	0.2467	0.782	0.315	Purifying selection
98	5	7341804	9461802	7	5888649	7475135	VvSDG31	VvSDG15	0.3598	1.2903	0.278	Purifying selection
108	6	17904724	19451253	8	17534684	18973771	VvHDT1	VvHDT2	0.2289	1.6609	0.137	Purifying selection
