# Supplementary material for: Bioinformatics and expression analysis of histone modification genes in grapevine predict their involvement in seed development, powdery mildew resistance, and hormonal signaling
Source: BMC Plant Biol. 2020 Sep 4;20:412. doi: 10.1186/s12870-020-02618-7 (PMC7473812; doi:10.1186/s12870-020-02618-7)
Supplement: Supplementary file 4 — Additional file 4: Table S3. Synteny blocks of HM genes between grape and Arabidopsis genome. [file 12870_2020_2618_MOESM4_ESM.xlsx]

## Sheet: 与拟南芥
Table S3. Synteny blocks of HM genes between grape and Arabidopsis genome
ID	region 1 (Arabidopsis)			region 2 (Grape)			genes in the synteny region		Ka	Ks
	Chr	Start	Stop	Chr	Start	Stop	gene 1	gene 2
635	5	2029793	2119640	8	20033257	20735141	AT5G06610	VvSDG20	0	0
632	5	1944754	2028116	8	3936945	7376699	AT5G06550	VvJMJ5	0.191	2.398
628	5	7355570	7633380	8	16424080	18771398	AT5G22650	VvHDT2	0.4196	1.4865
626	5	908563	1013678	8	17614517	18236355	AT5G03740	VvHDT2	0.3442	2.3209
617	5	2716313	2874849	7	18689346	20837958	AT5G09230	VvSRT1	0.2172	1.8603
616	5	17667310	17758336	7	6272320	8186303	AT5G43990	VvSDG15	0.6027	2.4054
615	5	26749826	26949184	7	15305304	17053561	AT5G67430	VvHAG11	0.2816	2.0942
609	5	7429903	7679200	6	17984822	19832803	AT5G22650	VvHDT1	0.4965	1.4628
598	5	17688788	17752839	5	8390856	9419328	AT5G43990	VvSDG11	0.4749	1.9718
586	5	3032375	3065889	4	20975648	22359457	AT5G09790	VvSDG10	0.2541	2.967
583	5	3546200	3747198	4	2657661	5155629	AT5G11340	VvHAG1	0.1189	1.8723
581	5	9054122	9101682	4	397122	787349	AT5G26040	VvHDA2	0.1547	2.5322
570	5	18887987	19051379	2	6488601	8582220	AT5G46910	VvJMJ2	0.3521	1.6525
564	5	22146504	22792306	19	4954907	10830108	AT5G55760	VvSRT2	0.2071	1.3822
561	5	3021932	3268813	18	3700491	5001793	AT5G09740	VvHAM2	0.0393	2.8636
554	5	24553744	24709396	17	6914852	8215907	AT5G61050	VvHDA9	0.3652	4.3617
548	5	20402217	20488685	17	10327128	12516414	AT5G50320	VvHAG26	0.0315	1.3644
541	5	8230916	8455518	16	21010767	21974662	AT5G24330	VvSDG36	0.2079	1.5861
537	5	5463177	5658193	16	1113429	2766738	AT5G16800	VvHAG25	0.2748	3.252
521	5	4477293	5057666	14	24525304	30253071	AT5G13960	VvSDG30	0.3169	2.4915
520	5	4415754	4454813	13	21071845	21926021	AT5G13780	VvHAG23	0	0
513	5	1169153	1341534	13	5944228	8957630	AT5G04240	VvJMJ9	0.409	1.6191
502	5	22895616	23092224	11	1400373	2384701	AT5G56740	VvHAM1	0.2793	1.5386
487	4	17546577	17815084	7	15112641	16231247	AT4G37580	VvHAG11	0.1916	3.2956
486	4	694582	1197630	7	2542454	5167838	AT4G02020	VvSDG14	0.1397	1.6212
473	4	7750305	7955769	5	9346600	12259771	AT4G13460	VvSDG12	0.3318	2.5941
472	4	15130075	15277505	4	1913811	2611059	AT4G31120	VvPRMT1	0.1504	1.2646
461	4	16421836	16487533	3	5353550	5735086	AT4G34430	VvHDMA1	0.4403	1.4551
420	4	13937573	13961611	11	8219044	10613592	AT4G28030	VvHAG17	0.2761	2.1277
416	4	14232440	14601164	11	1378700	2873780	AT4G29510	VvPRMT4	0.1227	1.267
410	4	14932105	15027672	11	8000711	9561355	AT4G30860	VvSDG22	0.2937	1.7129
407	4	10931335	11286767	10	8790411	11932348	AT4G20400	VvJMJ7	0.3416	2.0434
402	4	10772335	10882052	1	949657	1499100	AT4G20130	VvSDG1	0.1771	1.5118
377	3	16079432	16377263	8	17372100	18203602	AT3G44750	VvHDT2	0.3015	1.4583
374	3	868741	971691	8	1240889	3577026	AT3G03750	VvSDG18	0.1899	2.4348
365	3	1129862	1168723	7	7263917	8424874	AT3G04380	VvSDG15	0	0
355	3	15865933	16495170	6	17621769	21422132	AT3G44750	VvHDT1	0.3209	1.3865
334	3	7912905	8285081	5	4894750	7507755	AT3G22560	VvHAG3	0	0
309	3	17876571	17959124	17	11179544	12498377	AT3G48430	VvJMJ15	0.327	1.8882
308	3	6093990	6403392	17	1518274	4537653	AT3G18520	VvHDA8	0.2377	1.3101
305	3	640169	729638	16	1063880	2793487	AT3G02980	VvHAG25	0.2575	2.161
295	3	1153723	1416056	14	5790209	12700387	AT3G04380	VvSDG29	0.2376	2.2236
278	3	3208264	3301704	13	6016724	8021689	AT3G10390	VvHDMA3	0.2342	1.7672
276	3	20381460	20711640	13	1826382	4393566	AT3G55080	VvSDG28	0.3312	1.3407
275	3	2424117	2491180	12	9081555	10136024	AT3G07670	VvSDG26	0.1691	1.8113
273	3	7536719	7792406	12	6916043	7526215	AT3G21820	VvSDG24	0.218	1.3718
269	3	14842849	15245034	11	145352	934564	AT3G42725	VvHAG16	0.4265	2.165
248	2	17171625	17307426	8	19138476	19828462	AT2G41450	VvHAG14	0.4188	1.4634
237	2	9504659	9975207	7	14791101	16682195	AT2G23380	VvSDG16	0.2321	1.3705
237	2	9504659	9975207	7	14791101	16682195	AT2G23060	VvHAG11	0	0
234	2	11672271	11911802	6	18333291	21362550	AT2G27840	VvHDT1	0.584	1.6175
228	2	12029666	13011066	6	3142691	9133237	AT2G30090	VvHAG5	0	0
227	2	13630980	13800099	5	4619229	5399889	AT2G32020	VvHAG3	0.3793	2.7498
224	2	13898410	14178800	5	8594494	14546195	AT2G33290	VvSDG12	0	0
178	2	1697902	1934298	12	8990937	9698217	AT2G04845	VvHAG19	0.1845	2.6081
170	2	2229539	2590531	11	753904	1150768	AT2G06025	VvHAG16	0.3126	1.7974
169	2	8383807	8689535	11	1395349	3105908	AT2G19670	VvPRMT4	0.1445	1.4841
167	2	14518406	14716634	10	4909825	11538707	AT2G34880	VvJMJ7	0.372	1.8341
144	1	461946	738306	7	2301635	4729261	AT1G02580	VvSDG14	0.3893	1.8971
142	1	985751	1080630	7	6272320	7843397	AT1G04050	VvSDG15	0	0
141	1	729830	867733	7	840895	2305280	AT1G03150	VvHAG10	0.0264	1.7352
134	1	1004688	1051194	5	8390856	9334821	AT1G04050	VvSDG11	0	0
116	1	23331563	23664478	2	2793848	4250807	AT1G63490	VvJMJ1	0.3464	1.4169
86	1	16263805	16482859	18	19427037	20140310	AT1G43245	VvSDG41	0.5706	2.5771
79	1	7485636	7950900	18	1791337	5001793	AT1G21700	VvHDMA6	0.2971	1.62
78	1	28922415	29457373	18	1791337	4722243	AT1G77300	VvSDG37	0.638	1.5365
48	1	24638685	25185939	14	13171184	22243014	AT1G67220	VvHAC2	0.4306	2.9358
42	1	907523	977761	12	3752361	5136194	AT1G03650	VvHAG18	0.1809	1.8168
12	1	4794756	4857975	1	13920148	15212244	AT1G14030	VvSDG3	0.2145	1.8424
