# Supplementary material for: Bioinformatics and expression analysis of histone modification genes in grapevine predict their involvement in seed development, powdery mildew resistance, and hormonal signaling
Source: BMC Plant Biol. 2020 Sep 4;20:412. doi: 10.1186/s12870-020-02618-7 (PMC7473812; doi:10.1186/s12870-020-02618-7)
Supplement: Supplementary file 5 — Additional file 5: Table S4. Detailed information of DEGs identified in transcriptome analysis. [file 12870_2020_2618_MOESM5_ESM.xlsx]

## Sheet: 与拟南芥
Table S4. Detailed information of DEGs identified in transcriptome analysis
Gene	Stage 1 ratio (Seedless/Seeded)	adjust p	Stage 2 ratio (Seedless/Seeded)	adjust p	Stage 3 ratio (Seedless/Seeded)	adjust p
VvHAC1	1.53221	0.989759	1.18491	0.819083	1.36557	0.000111678
VvHAC2	0.611111	0.777452	0.096	0.000111678	0.693023	0.538904
VvHAF1	1.3321	0.582215	0.886364	0.279404	0.766294	0.000916141
VvHAG10	1.21665	0.383507	0.88381	0.0815746	0.837562	0.0409516
VvHAG14	1.38889	0.948884	0.343137	0.00170572	3.04348	0.416587
VvHAG16	2.79545	0.0713389	0.756313	0.0312556	2.49223	0.229293
VvHAG21	0.792354	0.0158517	0.877843	0.244371	0.791111	0.046813
VvHAG23	1.32589	0.57879	1.40959	0.0373879	1.60631	0.0373879
VvHAG25	0.767623	0.00186259	0.745109	0.00015419	1.52646	0.962697
VvHAG28	4.67808	0.0033675	2.36723	0.035011	6.21667	0.0232189
VvHAG3	13.6	0.0105211	38.3636	9.40666e-14	69.1818	0.0373879
VvHAG4	5.34058	1.05674e-07	10.9824	5.18784e-92	2.67095	0.0142724
VvHAG9	1.2503	0.467766	0.923359	0.0373879	0.968248	0.117441
VvHAM2	1.72661	4.37692e-15	1.25313	0.458761	1.3499	0.850949
VvHDA1	1.89915	0.477183	1.49639	0.00717271	1.92001	0.407677
VvHDA4	3.62903	0.00236009	1.56993	0.100766	3.14925	0.0219631
VvHDA5	2.25623	0.204544	1.99636	0.000318668	2.29451	0.18129
VvHDA6	0.745126	0.000404665	0.845101	0.00417046	1.00073	0.115684
VvHDA8	2.16219	0.197009	1.40078	0.0506163	2.29872	0.038587
VvHDAMA4	1.97344	0.0405067	1.4633	0.0655879	1.59603	0.973147
VvHDAMA5	1.07381	0.186851	0.79626	0.0102053	1.29346	0.73256
VvHDT1	1.64936	0.0221498	0.911614	0.0222968	1.87943	0.0506163
VvJMJ13	1.52	1	8.07692	6.32184e-08	2.28571	0.941881
VvJMJ14	2.07908	0.213928	0.747103	0.000615299	0.572724	0.000318668
VvJMJ15	1.6267	1	0.872947	0.0222968	0.686899	9.74544e-05
VvJMJ2	0.779412	0.00871759	0.652174	0.000281478	1.97799	0.517645
VvJMJ4	2.68677	0.050929	1.60757	0.0277982	2.32249	0.190937
VvJMJ6	0.961905	0.130344	0.607616	0.000172758	1.12634	0.330333
VvJMJ9	0.882529	0.00996617	1.21289	0.539469	1.11101	0.216919
VvPRMT1	1.36566	0.806492	0.714927	0.00320841	1.21455	0.591518
VvPRMT2	1.55369	1	0.837623	0.0035067	1.3073	0.674148
VvPRMT4	1.76892	0.0473421	1.01666	0.390564	1.4118	0.971637
VvPRMT5	1.52401	0.984233	0.790371	0.00199949	1.63943	0.830891
VvSDG10	1.83444	0.807306	0.725415	0.0241107	0.950172	0.229959
VvSDG11	0.226415	0.0821493	0.0906769	3.70388e-22	0.701887	0.129833
VvSDG12	1.16699	0.45817	0.8	0.00496651	1.30321	0.768216
VvSDG14	1.47184	0.912901	0.77594	0.00277337	1.12448	0.332877
VvSDG15	1.27163	0.0471188	0.977204	0.256382	0.985209	0.0867589
VvSDG16	1.65054	0.974324	0.88477	0.170205	0.617369	0.000195341
VvSDG19	1.5997	1	1.0499	0.742046	0.70679	0.00319169
VvSDG20	0.14744	3.14767e-24	0.331557	1.5524e-13	0.590939	1.54e-05
VvSDG21	1.81333	0.976763	0.176152	5.94749e-08	1.1	0.724385
VvSDG22	2.05172	0.746003	0.376494	4.53279e-05	1.66667	1
VvSDG26	2.94805	0.038587	1.21078	0.863235	1.9209	0.572824
VvSDG27	3.5	0.00761259	1.12393	1	1.65957	0.943642
VvSDG28	2.23684	0.373882	0.622593	0.00496651	1.7634	0.736845
VvSDG29	1.82234	0.841453	0.641553	0.0924924	1.13708	0.0430094
VvSDG3	14.3514	4.05002e-12	4.07812	6.81721e-07	4.59664	0.00603184
VvSDG30	1.65671	0.932056	1.244	0.475171	1.61999	0.0455091
VvSDG31	1.0798	0.171754	0.508682	4.37692e-15	0.846348	0.021524
VvSDG32	2.36907	0.0169933	1.0996	0.962996	1.06547	0.261922
VvSDG36	1.13465	0.24749	0.650314	0.0105498	0.623252	0.178935
VvSDG37	1.65311	0.945417	0.752484	0.0247421	0.988388	0.0953114
VvSDG38	1.61905	1	0.456067	3.41243e-10	0.701905	0.00330561
VvSDG39	2.42105	0.658156	0.246988	0.000162767	0.686667	0.0869234
VvSDG4	2.24242	0.933509	0.123288	0.00105654	1.18085	0.927437
VvSDG41	1.18924	0.475038	0.589573	0.0191019	0.75265	0.00840125
VvSDG42	0.954649	0.0896589	0.675875	0.000861692	1.35335	0.91168
VvSDG5	1.76225	0.795993	2.00186	0.00307644	3.50769	0.00950909
VvSDG6	2.80918	0.019297	0.915441	0.156704	1.28917	0.664872
VvSDG7	2.96137	0.0264828	1.13986	0.988272	1.9055	0.688054
VvSDG8	1.07158	0.277318	0.658863	0.00628894	0.893773	0.248776
VvSDG9	1.08528	0.141987	0.638082	0.00280467	0.674012	0.00674938
VvSRT2	2.04462	0.0301053	0.865136	0.258712	0.819378	0.0763932
Blue indicates P-value < 0.05, red and green indicate up-regulated and down-regulated expression in seedless grapes, respectively
